# Supplementary material for: Candidate effectors for leaf rust resistance gene Lr28 identified through transcriptome and in-silico analysis
Source: Front Microbiol. 2023 Sep 17;14:1143703. doi: 10.3389/fmicb.2023.1143703 (PMC10543267; doi:10.3389/fmicb.2023.1143703)
Supplement: Supplementary file 2 [file Data_Sheet_2.xlsx]

## Sheet: total pathogen contigs
Contig_ID	Length_Transcript	Number of A	Number of C	Number of G	Number of T	GC%	A+C+E Read_Count	A+C+E FPKM	B+D+F Read_Count	B+D+F FPKM	K+O+S Read_Count	K+O+S FPKM	L+P+T Read_Count	L+P+T FPKM	NCBI Accession	% Identity	E-value	Uniprot Accession	Gene ID	Gene Symbol	Gene Description	Protein ID	Status	Protein names	Gene names	Organism	Length	EC number	Domain [CC]	Gene ontology (GO)	Gene ontology IDs	Cross-reference (PDB)	Cross-reference (KEGG)	Cross-reference (InterPro)	Protein families	Subcellular location [CC]	Pathway	InterPro	Cross-reference (RefSeq)	Cross-reference (OrthoDB)	Cross-reference (Pfam)	Cross-reference (TIGRFAMs)	Cross-reference (PROSITE)
c13574_g1_i1	1514	360	391	322	441	47.0938	1	0.319569	3	0.704987	13	2.76751	125	29.2468	403158545	92	0	E3JS04	NA	NA	seryl-tRNA synthetase [Puccinia graminis f. sp. tritici CRL 75-36-700-3]	XP_003319248	unreviewed	Seryl-tRNA synthetase	PGTG_01422	Puccinia graminis f. sp. tritici (strain CRL 75-36-700-3 / race SCCL) (Black stem rust fungus)	450	NA	NA	ATP binding; cytoplasm; serine-tRNA ligase activity; seryl-tRNA aminoacylation	GO:0005524; GO:0005737; GO:0004828; GO:0006434	NA	pgr:PGTG_01422;	IPR002314;IPR006195;IPR002317;IPR015866;IPR010978;	Class-II aminoacyl-tRNA synthetase family	NA	NA	IPR002314; IPR006195; IPR002317; IPR015866; IPR010978;	XP_003319248.2;	EOG7PVWZM;	PF02403;PF00587;	TIGR00414;	PS50862;
c10109_g1_i2	962	203	214	275	270	50.8316	8	4.02352	4	1.47935	59	19.7674	737	271.385	331217081	98	1e-147	E3JXM5	10528902	PGTG_02261	60S ribosomal protein L7 [Puccinia graminis f. sp. tritici CRL 75-36-700-3]	XP_003321219	unreviewed	Large subunit ribosomal protein L7e	PGTG_02261	Puccinia graminis f. sp. tritici (strain CRL 75-36-700-3 / race SCCL) (Black stem rust fungus)	250	NA	NA	ribosome	GO:0005840	NA	pgr:PGTG_02261;	IPR018038;IPR016082;IPR012988;IPR005998;	Ribosomal protein L30P family	NA	NA	IPR018038; IPR016082; IPR012988; IPR005998;	XP_003321219.1;	EOG7TBCCW;	PF00327;PF08079;	TIGR01310;	PS00634;
c40637_g1_i2	817	168	182	262	205	54.3452	5	2.961	1	0.435475	14	5.52304	228	98.8568	331223463	98	9e-142	E3K755	10533839	PGTG_05210	40S ribosomal protein S5 [Puccinia graminis f. sp. tritici CRL 75-36-700-3]	XP_003324404	unreviewed	40S ribosomal protein S5	PGTG_05210	Puccinia graminis f. sp. tritici (strain CRL 75-36-700-3 / race SCCL) (Black stem rust fungus)	204	NA	NA	RNA binding; small ribosomal subunit; structural constituent of ribosome; translation	GO:0003723; GO:0015935; GO:0003735; GO:0006412	NA	pgr:PGTG_05210;	IPR000235;IPR005716;IPR020606;IPR023798;	Ribosomal protein S7P family	NA	NA	IPR000235; IPR005716; IPR020606; IPR023798;	XP_003324404.1;	EOG7MD52N;	PF00177;	TIGR01028;	PS00052;
c45137_g1_i1	1449	469	364	293	323	45.3416	13	4.34076	2	0.491074	18	4.00383	221	54.0279	331224519	95	0	E3K8I4	10539523	PGTG_06468	stress-induced-phosphoprotein 1 [Puccinia graminis f. sp. tritici CRL 75-36-700-3]	XP_003324931	unreviewed	Stress-induced-phosphoprotein 1	PGTG_06468	Puccinia graminis f. sp. tritici (strain CRL 75-36-700-3 / race SCCL) (Black stem rust fungus)	337	NA	NA	NA	NA	NA	pgr:PGTG_06468;	IPR006636;IPR013026;IPR011990;IPR001440;IPR013105;IPR019734;	NA	NA	NA	IPR006636; IPR013026; IPR011990; IPR001440; IPR013105; IPR019734;	XP_003324931.1;	EOG7GN2WM;	PF00515;PF07719;	NA	PS50005;PS50293;
c3093_g1_i2	3515	866	1170	686	793	52.8023	10	1.37647	2	0.202437	35	3.20933	185	18.6441	331226332	73	0	E3KAK0	10537071	PGTG_07038	hypothetical protein PGTG_07038 [Puccinia graminis f. sp. tritici CRL 75-36-700-3]	XP_003325836	unreviewed	Putative uncharacterized protein	PGTG_07038	Puccinia graminis f. sp. tritici (strain CRL 75-36-700-3 / race SCCL) (Black stem rust fungus)	860	NA	NA	NA	NA	NA	pgr:PGTG_07038;	IPR018608;	NA	NA	NA	IPR018608;	XP_003325836.1;	EOG7MWH89;	PF09729;	NA	NA
c21850_g1_i2	2913	796	624	752	741	47.2365	4	0.66437	3	0.366409	8	0.885159	159	19.3353	403167899	93	0	E3KFS5	NA	NA	hypothetical protein PGTG_09163 [Puccinia graminis f. sp. tritici CRL 75-36-700-3]	XP_003327629	unreviewed	Putative uncharacterized protein	PGTG_09163	Puccinia graminis f. sp. tritici (strain CRL 75-36-700-3 / race SCCL) (Black stem rust fungus)	514	NA	NA	heme binding; iron ion binding; monooxygenase activity; oxidoreductase activity, acting on paired donors, with incorporation or reduction of molecular oxygen	GO:0020037; GO:0005506; GO:0004497; GO:0016705	NA	pgr:PGTG_09163;	IPR001128;IPR017972;IPR002401;	Cytochrome P450 family	NA	NA	IPR001128; IPR017972; IPR002401;	XP_003327629.2;	EOG7V76GP;	PF00067;	NA	PS00086;
c14094_g1_i1	708	178	180	185	165	51.5537	4	2.73349	1	0.502519	33	15.0229	374	187.125	331230491	100	9e-93	E3KGR6	10532169	PGTG_08677	60S ribosomal protein L23 [Puccinia graminis f. sp. tritici CRL 75-36-700-3]	XP_003327910	unreviewed	60S ribosomal protein L23	PGTG_08677	Puccinia graminis f. sp. tritici (strain CRL 75-36-700-3 / race SCCL) (Black stem rust fungus)	137	NA	NA	ribosome; structural constituent of ribosome; translation	GO:0005840; GO:0003735; GO:0006412	NA	pgr:PGTG_08677;	IPR019972;IPR023571;IPR000218;	Ribosomal protein L14P family	NA	NA	IPR019972; IPR023571; IPR000218;	XP_003327910.1;	EOG7N0CHC;	PF00238;	NA	PS00049;
c12139_g1_i1	527	160	139	120	108	49.1461	4	3.67232	8	5.40088	17	10.3971	241	161.995	403168587	86	1e-62	E3KHK1	NA	NA	60S ribosomal protein L42 [Puccinia graminis f. sp. tritici CRL 75-36-700-3]	XP_003328195	unreviewed	Large subunit ribosomal protein L44e	PGTG_09489	Puccinia graminis f. sp. tritici (strain CRL 75-36-700-3 / race SCCL) (Black stem rust fungus)	147	NA	NA	ribosome; structural constituent of ribosome; translation	GO:0005840; GO:0003735; GO:0006412	NA	pgr:PGTG_09489;	IPR000552;IPR011332;	Ribosomal protein L44e family	NA	NA	IPR000552; IPR011332;	XP_003328195.2;	EOG7MWH8Z;	PF00935;	NA	PS01172;
c48436_g1_i1	633	170	133	182	148	49.763	3	2.29302	0	0	31	15.7845	245	137.106	331240575	87	1e-53	E3KW44	10540983	PGTG_14097	40S ribosomal protein S27 [Puccinia graminis f. sp. tritici CRL 75-36-700-3]	XP_003332938	unreviewed	40S ribosomal protein S27	PGTG_14097 PGTG_18190	Puccinia graminis f. sp. tritici (strain CRL 75-36-700-3 / race SCCL) (Black stem rust fungus)	112	NA	NA	metal ion binding; ribosome; structural constituent of ribosome; translation	GO:0046872; GO:0005840; GO:0003735; GO:0006412	NA	pgr:PGTG_14097;pgr:PGTG_18190;	IPR000592;IPR023407;IPR011332;	Ribosomal protein S27e family	NA	NA	IPR000592; IPR023407; IPR011332;	XP_003332938.1;XP_003337094.1;	EOG7BS4PT;	PF01667;	NA	PS01168;
c12596_g1_i2	1612	458	368	400	386	47.6427	1	0.300141	3	0.662128	0	0	614	134.926	331241311	94	0	E3KWZ2	10542162	PGTG_14224	hypothetical protein PGTG_14224 [Puccinia graminis f. sp. tritici CRL 75-36-700-3]	XP_003333304	unreviewed	Putative uncharacterized protein	PGTG_14224	Puccinia graminis f. sp. tritici (strain CRL 75-36-700-3 / race SCCL) (Black stem rust fungus)	390	NA	NA	aspartic-type endopeptidase activity	GO:0004190	NA	pgr:PGTG_14224;	IPR001461;IPR001969;IPR021109;	Peptidase A1 family	NA	NA	IPR001461; IPR001969; IPR021109;	XP_003333304.1;	EOG7HXD1V;	PF00026;	NA	PS00141;
c55520_g1_i2	1602	359	404	410	429	50.8115	9	2.71813	7	1.55461	15	3.01787	253	55.9438	331245866	81	0	E3L3M4	10528811	PGTG_16894	acetyl-CoA C-acetyltransferase [Puccinia graminis f. sp. tritici CRL 75-36-700-3]	XP_003335568	unreviewed	Acetyl-CoA C-acetyltransferase	PGTG_16894	Puccinia graminis f. sp. tritici (strain CRL 75-36-700-3 / race SCCL) (Black stem rust fungus)	425	NA	NA	transferase activity, transferring acyl groups other than amino-acyl groups	GO:0016747	NA	pgr:PGTG_16894;	IPR002155;IPR016039;IPR016038;IPR020615;IPR020610;IPR020617;IPR020613;IPR020616;	Thiolase family	NA	NA	IPR002155; IPR016039; IPR016038; IPR020615; IPR020610; IPR020617; IPR020613; IPR020616;	XP_003335568.1;	EOG7PCJSX;	PF02803;PF00108;	TIGR01930;	PS00098;PS00737;PS00099;
c43030_g2_i1	916	217	213	283	203	54.1485	11	5.81016	3	1.16523	46	16.1858	144	55.6879	331246202	43	1e-39	E3L441	10529146	PGTG_17173	hypothetical protein PGTG_17173 [Puccinia graminis f. sp. tritici CRL 75-36-700-3]	XP_003335735	unreviewed	Putative uncharacterized protein	PGTG_17173	Puccinia graminis f. sp. tritici (strain CRL 75-36-700-3 / race SCCL) (Black stem rust fungus)	224	NA	NA	NA	NA	NA	pgr:PGTG_17173;	NA	NA	NA	NA	NA	XP_003335735.1;	EOG7BW108;	NA	NA	NA
c86066_g1_i1	1646	458	379	400	409	47.3269	3	0.881825	4	0.864601	13	2.54557	171	36.801	331246352	93	0	E3L4B5	10529304	PGTG_17346	sterol 24-C-methyltransferase [Puccinia graminis f. sp. tritici CRL 75-36-700-3]	XP_003335809	unreviewed	Sterol 24-C-methyltransferase	PGTG_17346	Puccinia graminis f. sp. tritici (strain CRL 75-36-700-3 / race SCCL) (Black stem rust fungus)	360	NA	NA	lipid particle; mitochondrial outer membrane; steroid biosynthetic process; sterol 24-C-methyltransferase activity	GO:0005811; GO:0005741; GO:0006694; GO:0003838	NA	pgr:PGTG_17346;	IPR025810;IPR025714;IPR029063;IPR013705;	NA	NA	NA	IPR025810; IPR025714; IPR029063; IPR013705;	XP_003335809.1;	EOG7DVDMW;	PF13847;PF08498;	NA	PS51584;

## Sheet: A+C+E_K+O+S comparison
Significance	Fold_change	P_value	Adj_Pvalue	Contig_ID	Length_Transcript	Number of A	Number of C	Number of G	Number of T	GC%	A+C+E Read_Count	A+C+E FPKM	B+D+F Read_Count	B+D+F FPKM	K+O+S Read_Count	K+O+S FPKM	L+P+T Read_Count	L+P+T FPKM	NCBI Accession	% Identity	E-value	Uniprot Accession	Gene ID	Gene Symbol	Gene Description	Protein ID	Status	Protein names	Gene names	Organism	Length	EC number	Domain [CC]	Gene ontology (GO)	Gene ontology IDs	Cross-reference (PDB)	Cross-reference (KEGG)	Cross-reference (InterPro)	Protein families	Subcellular location [CC]	Pathway	InterPro	Developmental stage	Temperature dependence	Tissue specificity	pH dependence	Cross-reference (RefSeq)	Cross-reference (eggNOG)	Cross-reference (OrthoDB)
Upregulated in K+O+S	10.35	0.03423	1	c75134_g1_i1	964	244	266	182	272	46.473	10	5.01896	11	4.05977	161	53.8295	481	176.751	331241353	50	1e-26	E3KX13	10542184	PGTG_14245	hypothetical protein PGTG_14245 [Puccinia graminis f. sp. tritici CRL 75-36-700-3]	XP_003333325	unreviewed	Putative uncharacterized protein	PGTG_14245	Puccinia graminis f. sp. tritici (strain CRL 75-36-700-3 / race SCCL) (Black stem rust fungus)	131	NA	NA	NA	NA	NA	pgr:PGTG_14245;	NA	NA	NA	NA	NA	NA	NA	NA	NA	XP_003333325.1;	NA	EOG7ZPP22;
Upregulated in K+O+S	11.25	0.03184	1	c33914_g2_i1	1480	354	333	384	409	48.4459	8	2.61529	1	0.240394	140	30.4886	1981	474.151	403169403	97	0	E3KJF6	NA	NA	protein NMT1 [Puccinia graminis f. sp. tritici CRL 75-36-700-3]	XP_003328850	unreviewed	Protein NMT1	PGTG_10151	Puccinia graminis f. sp. tritici (strain CRL 75-36-700-3 / race SCCL) (Black stem rust fungus)	341	NA	NA	thiamine biosynthetic process	GO:0009228	NA	pgr:PGTG_10151;	IPR027939;IPR015168;	NA	NA	NA	IPR027939; IPR015168;	NA	NA	NA	NA	XP_003328850.2;	NA	NA
[truncated: 8 more columns]

## Sheet: B+D+F_L+P+T comparison
Significance	Fold_change	P_value	Adj_Pvalue	Contig_ID	Length_Transcript	Number of A	Number of C	Number of G	Number of T	GC%	A+C+E Read_Count	A+C+E FPKM	B+D+F Read_Count	B+D+F FPKM	K+O+S Read_Count	K+O+S FPKM	L+P+T Read_Count	L+P+T FPKM	NCBI Accession	% Identity	E-value	Uniprot Accession	Gene ID	Gene Symbol	Gene Description	Protein ID	Status	Protein names	Gene names	Organism	Length	EC number	Domain [CC]	Gene ontology (GO)	Gene ontology IDs	Cross-reference (PDB)	Cross-reference (KEGG)	Cross-reference (InterPro)	Protein families	Subcellular location [CC]	Pathway	InterPro	Developmental stage	Temperature dependence	Tissue specificity	pH dependence	Cross-reference (RefSeq)	Cross-reference (eggNOG)	Cross-reference (OrthoDB)
Upregulated in L+P+T	245.667	0.02424	1	c10109_g1_i2	962	203	214	275	270	50.8316	8	4.02352	4	1.47935	59	19.7674	737	271.385	331217081	98	1e-147	E3JXM5	10528902	PGTG_02261	60S ribosomal protein L7 [Puccinia graminis f. sp. tritici CRL 75-36-700-3]	XP_003321219	unreviewed	Large subunit ribosomal protein L7e	PGTG_02261	Puccinia graminis f. sp. tritici (strain CRL 75-36-700-3 / race SCCL) (Black stem rust fungus)	250	NA	NA	ribosome	GO:0005840	NA	pgr:PGTG_02261;	IPR018038;IPR016082;IPR012988;IPR005998;	Ribosomal protein L30P family	NA	NA	IPR018038; IPR016082; IPR012988; IPR005998;	NA	NA	NA	NA	XP_003321219.1;	NA	EOG7TBCCW;
Upregulated in L+P+T	304	0.01483	1	c40637_g1_i2	817	168	182	262	205	54.3452	5	2.961	1	0.435475	14	5.52304	228	98.8568	331223463	98	9e-142	E3K755	10533839	PGTG_05210	40S ribosomal protein S5 [Puccinia graminis f. sp. tritici CRL 75-36-700-3]	XP_003324404	unreviewed	40S ribosomal protein S5	PGTG_05210	Puccinia graminis f. sp. tritici (strain CRL 75-36-700-3 / race SCCL) (Black stem rust fungus)	204	NA	NA	RNA binding; small ribosomal subunit; structural constituent of ribosome; translation	GO:0003723; GO:0015935; GO:0003735; GO:0006412	NA	pgr:PGTG_05210;	IPR000235;IPR005716;IPR020606;IPR023798;	Ribosomal protein S7P family	NA	NA	IPR000235; IPR005716; IPR020606; IPR023798;	NA	NA	NA	NA	XP_003324404.1;	NA	EOG7MD52N;
Upregulated in L+P+T	147.333	0.02239	1	c45137_g1_i1	1449	469	364	293	323	45.3416	13	4.34076	2	0.491074	18	4.00383	221	54.0279	331224519	95	0	E3K8I4	10539523	PGTG_06468	stress-induced-phosphoprotein 1 [Puccinia graminis f. sp. tritici CRL 75-36-700-3]	XP_003324931	unreviewed	Stress-induced-phosphoprotein 1	PGTG_06468	Puccinia graminis f. sp. tritici (strain CRL 75-36-700-3 / race SCCL) (Black stem rust fungus)	337	NA	NA	NA	NA	NA	pgr:PGTG_06468;	IPR006636;IPR013026;IPR011990;IPR001440;IPR013105;IPR019734;	NA	NA	NA	IPR006636; IPR013026; IPR011990; IPR001440; IPR013105; IPR019734;	NA	NA	NA	NA	XP_003324931.1;	NA	EOG7GN2WM;
Upregulated in L+P+T	123.333	0.02479	1	c3093_g1_i2	3515	866	1170	686	793	52.8023	10	1.37647	2	0.202437	35	3.20933	185	18.6441	331226332	73	0	E3KAK0	10537071	PGTG_07038	hypothetical protein PGTG_07038 [Puccinia graminis f. sp. tritici CRL 75-36-700-3]	XP_003325836	unreviewed	Putative uncharacterized protein	PGTG_07038	Puccinia graminis f. sp. tritici (strain CRL 75-36-700-3 / race SCCL) (Black stem rust fungus)	860	NA	NA	NA	NA	NA	pgr:PGTG_07038;	IPR018608;	NA	NA	NA	IPR018608;	NA	NA	NA	NA	XP_003325836.1;	NA	EOG7MWH89;
Upregulated in L+P+T	498.667	0.01218	1	c14094_g1_i1	708	178	180	185	165	51.5537	4	2.73349	1	0.502519	33	15.0229	374	187.125	331230491	100	9e-93	E3KGR6	10532169	PGTG_08677	60S ribosomal protein L23 [Puccinia graminis f. sp. tritici CRL 75-36-700-3]	XP_003327910	unreviewed	60S ribosomal protein L23	PGTG_08677	Puccinia graminis f. sp. tritici (strain CRL 75-36-700-3 / race SCCL) (Black stem rust fungus)	137	NA	NA	ribosome; structural constituent of ribosome; translation	GO:0005840; GO:0003735; GO:0006412	NA	pgr:PGTG_08677;	IPR019972;IPR023571;IPR000218;	Ribosomal protein L14P family	NA	NA	IPR019972; IPR023571; IPR000218;	NA	NA	NA	NA	XP_003327910.1;	NA	EOG7N0CHC;
Upregulated in L+P+T	Inf	0.0073	1	c48436_g1_i1	633	170	133	182	148	49.763	3	2.29302	0	0	31	15.7845	245	137.106	331240575	87	1e-53	E3KW44	10540983	PGTG_14097	40S ribosomal protein S27 [Puccinia graminis f. sp. tritici CRL 75-36-700-3]	XP_003332938	unreviewed	40S ribosomal protein S27	PGTG_14097 PGTG_18190	Puccinia graminis f. sp. tritici (strain CRL 75-36-700-3 / race SCCL) (Black stem rust fungus)	112	NA	NA	metal ion binding; ribosome; structural constituent of ribosome; translation	GO:0046872; GO:0005840; GO:0003735; GO:0006412	NA	pgr:PGTG_14097;pgr:PGTG_18190;	IPR000592;IPR023407;IPR011332;	Ribosomal protein S27e family	NA	NA	IPR000592; IPR023407; IPR011332;	NA	NA	NA	NA	XP_003332938.1;XP_003337094.1;	NA	EOG7BS4PT;
Upregulated in L+P+T	272.889	0.02037	1	c12596_g1_i2	1612	458	368	400	386	47.6427	1	0.300141	3	0.662128	0	0	614	134.926	331241311	94	0	E3KWZ2	10542162	PGTG_14224	hypothetical protein PGTG_14224 [Puccinia graminis f. sp. tritici CRL 75-36-700-3]	XP_003333304	unreviewed	Putative uncharacterized protein	PGTG_14224	Puccinia graminis f. sp. tritici (strain CRL 75-36-700-3 / race SCCL) (Black stem rust fungus)	390	NA	NA	aspartic-type endopeptidase activity	GO:0004190	NA	pgr:PGTG_14224;	IPR001461;IPR001969;IPR021109;	Peptidase A1 family	NA	NA	IPR001461; IPR001969; IPR021109;	NA	NA	NA	NA	XP_003333304.1;	NA	EOG7HXD1V;
Upregulated in L+P+T	64	0.03879	1	c43030_g2_i1	916	217	213	283	203	54.1485	11	5.81016	3	1.16523	46	16.1858	144	55.6879	331246202	43	1e-39	E3L441	10529146	PGTG_17173	hypothetical protein PGTG_17173 [Puccinia graminis f. sp. tritici CRL 75-36-700-3]	XP_003335735	unreviewed	Putative uncharacterized protein	PGTG_17173	Puccinia graminis f. sp. tritici (strain CRL 75-36-700-3 / race SCCL) (Black stem rust fungus)	224	NA	NA	NA	NA	NA	pgr:PGTG_17173;	NA	NA	NA	NA	NA	NA	NA	NA	NA	XP_003335735.1;	NA	EOG7BW108;
Upregulated in L+P+T	57	0.04321	1	c86066_g1_i1	1646	458	379	400	409	47.3269	3	0.881825	4	0.864601	13	2.54557	171	36.801	331246352	93	0	E3L4B5	10529304	PGTG_17346	sterol 24-C-methyltransferase [Puccinia graminis f. sp. tritici CRL 75-36-700-3]	XP_003335809	unreviewed	Sterol 24-C-methyltransferase	PGTG_17346	Puccinia graminis f. sp. tritici (strain CRL 75-36-700-3 / race SCCL) (Black stem rust fungus)	360	NA	NA	lipid particle; mitochondrial outer membrane; steroid biosynthetic process; sterol 24-C-methyltransferase activity	GO:0005811; GO:0005741; GO:0006694; GO:0003838	NA	pgr:PGTG_17346;	IPR025810;IPR025714;IPR029063;IPR013705;	NA	NA	NA	IPR025810; IPR025714; IPR029063; IPR013705;	NA	NA	NA	NA	XP_003335809.1;	NA	EOG7DVDMW;
Upregulated in L+P+T	70.6667	0.0363	1	c21850_g1_i2	2913	796	624	752	741	47.2365	4	0.66437	3	0.366409	8	0.885159	159	19.3353	403167899	93	0	E3KFS5	NA	NA	hypothetical protein PGTG_09163 [Puccinia graminis f. sp. tritici CRL 75-36-700-3]	XP_003327629	unreviewed	Putative uncharacterized protein	PGTG_09163	Puccinia graminis f. sp. tritici (strain CRL 75-36-700-3 / race SCCL) (Black stem rust fungus)	514	NA	NA	heme binding; iron ion binding; monooxygenase activity; oxidoreductase activity, acting on paired donors, with incorporation or reduction of molecular oxygen	GO:0020037; GO:0005506; GO:0004497; GO:0016705	NA	pgr:PGTG_09163;	IPR001128;IPR017972;IPR002401;	Cytochrome P450 family	NA	NA	IPR001128; IPR017972; IPR002401;	NA	NA	NA	NA	XP_003327629.2;	NA	EOG7V76GP;
Upregulated in L+P+T	55.5556	0.04277	1	c13574_g1_i1	1514	360	391	322	441	47.0938	1	0.319569	3	0.704987	13	2.76751	125	29.2468	403158545	92	0	E3JS04	NA	NA	seryl-tRNA synthetase [Puccinia graminis f. sp. tritici CRL 75-36-700-3]	XP_003319248	unreviewed	Seryl-tRNA synthetase	PGTG_01422	Puccinia graminis f. sp. tritici (strain CRL 75-36-700-3 / race SCCL) (Black stem rust fungus)	450	NA	NA	ATP binding; cytoplasm; serine-tRNA ligase activity; seryl-tRNA aminoacylation	GO:0005524; GO:0005737; GO:0004828; GO:0006434	NA	pgr:PGTG_01422;	IPR002314;IPR006195;IPR002317;IPR015866;IPR010978;	Class-II aminoacyl-tRNA synthetase family	NA	NA	IPR002314; IPR006195; IPR002317; IPR015866; IPR010978;	NA	NA	NA	NA	XP_003319248.2;	NA	EOG7PVWZM;
[truncated: 8 more columns]

## Sheet: K+O+S_L+P+T comparison
Significance	Fold_change	P_value	Adj_Pvalue	Contig_ID	Length_Transcript	Number of A	Number of C	Number of G	Number of T	GC%	A+C+E Read_Count	A+C+E FPKM	B+D+F Read_Count	B+D+F FPKM	K+O+S Read_Count	K+O+S FPKM	L+P+T Read_Count	L+P+T FPKM	NCBI Accession	% Identity	E-value	Uniprot Accession	Gene ID	Gene Symbol	Gene Description	Protein ID	Status	Protein names	Gene names	Organism	Length	EC number	Domain [CC]	Gene ontology (GO)	Gene ontology IDs	Cross-reference (PDB)	Cross-reference (KEGG)	Cross-reference (InterPro)	Protein families	Subcellular location [CC]	Pathway	InterPro	Developmental stage	Temperature dependence	Tissue specificity	pH dependence	Cross-reference (RefSeq)	Cross-reference (eggNOG)	Cross-reference (OrthoDB)
Upregulated in L+P+T	16.2857	0.02834	1	c40637_g1_i2	817	168	182	262	205	54.3452	5	2.961	1	0.435475	14	5.52304	228	98.8568	331223463	98	9e-142	E3K755	10533839	PGTG_05210	40S ribosomal protein S5 [Puccinia graminis f. sp. tritici CRL 75-36-700-3]	XP_003324404	unreviewed	40S ribosomal protein S5	PGTG_05210	Puccinia graminis f. sp. tritici (strain CRL 75-36-700-3 / race SCCL) (Black stem rust fungus)	204	NA	NA	RNA binding; small ribosomal subunit; structural constituent of ribosome; translation	GO:0003723; GO:0015935; GO:0003735; GO:0006412	NA	pgr:PGTG_05210;	IPR000235;IPR005716;IPR020606;IPR023798;	Ribosomal protein S7P family	NA	NA	IPR000235; IPR005716; IPR020606; IPR023798;	NA	NA	NA	NA	XP_003324404.1;	NA	EOG7MD52N;
Upregulated in L+P+T	12.2778	0.04389	1	c45137_g1_i1	1449	469	364	293	323	45.3416	13	4.34076	2	0.491074	18	4.00383	221	54.0279	331224519	95	0	E3K8I4	10539523	PGTG_06468	stress-induced-phosphoprotein 1 [Puccinia graminis f. sp. tritici CRL 75-36-700-3]	XP_003324931	unreviewed	Stress-induced-phosphoprotein 1	PGTG_06468	Puccinia graminis f. sp. tritici (strain CRL 75-36-700-3 / race SCCL) (Black stem rust fungus)	337	NA	NA	NA	NA	NA	pgr:PGTG_06468;	IPR006636;IPR013026;IPR011990;IPR001440;IPR013105;IPR019734;	NA	NA	NA	IPR006636; IPR013026; IPR011990; IPR001440; IPR013105; IPR019734;	NA	NA	NA	NA	XP_003324931.1;	NA	EOG7GN2WM;
Upregulated in L+P+T	Inf	0.00031	0.459702	c12596_g1_i2	1612	458	368	400	386	47.6427	1	0.300141	3	0.662128	0	0	614	134.926	331241311	94	0	E3KWZ2	10542162	PGTG_14224	hypothetical protein PGTG_14224 [Puccinia graminis f. sp. tritici CRL 75-36-700-3]	XP_003333304	unreviewed	Putative uncharacterized protein	PGTG_14224	Puccinia graminis f. sp. tritici (strain CRL 75-36-700-3 / race SCCL) (Black stem rust fungus)	390	NA	NA	aspartic-type endopeptidase activity	GO:0004190	NA	pgr:PGTG_14224;	IPR001461;IPR001969;IPR021109;	Peptidase A1 family	NA	NA	IPR001461; IPR001969; IPR021109;	NA	NA	NA	NA	XP_003333304.1;	NA	EOG7HXD1V;
Upregulated in L+P+T	16.8667	0.02833	1	c55520_g1_i2	1602	359	404	410	429	50.8115	9	2.71813	7	1.55461	15	3.01787	253	55.9438	331245866	81	0	E3L3M4	10528811	PGTG_16894	acetyl-CoA C-acetyltransferase [Puccinia graminis f. sp. tritici CRL 75-36-700-3]	XP_003335568	unreviewed	Acetyl-CoA C-acetyltransferase	PGTG_16894	Puccinia graminis f. sp. tritici (strain CRL 75-36-700-3 / race SCCL) (Black stem rust fungus)	425	NA	NA	transferase activity, transferring acyl groups other than amino-acyl groups	GO:0016747	NA	pgr:PGTG_16894;	IPR002155;IPR016039;IPR016038;IPR020615;IPR020610;IPR020617;IPR020613;IPR020616;	Thiolase family	NA	NA	IPR002155; IPR016039; IPR016038; IPR020615; IPR020610; IPR020617; IPR020613; IPR020616;	NA	NA	NA	NA	XP_003335568.1;	NA	EOG7PCJSX;
Upregulated in L+P+T	13.1538	0.03481	1	c86066_g1_i1	1646	458	379	400	409	47.3269	3	0.881825	4	0.864601	13	2.54557	171	36.801	331246352	93	0	E3L4B5	10529304	PGTG_17346	sterol 24-C-methyltransferase [Puccinia graminis f. sp. tritici CRL 75-36-700-3]	XP_003335809	unreviewed	Sterol 24-C-methyltransferase	PGTG_17346	Puccinia graminis f. sp. tritici (strain CRL 75-36-700-3 / race SCCL) (Black stem rust fungus)	360	NA	NA	lipid particle; mitochondrial outer membrane; steroid biosynthetic process; sterol 24-C-methyltransferase activity	GO:0005811; GO:0005741; GO:0006694; GO:0003838	NA	pgr:PGTG_17346;	IPR025810;IPR025714;IPR029063;IPR013705;	NA	NA	NA	IPR025810; IPR025714; IPR029063; IPR013705;	NA	NA	NA	NA	XP_003335809.1;	NA	EOG7DVDMW;
Upregulated in L+P+T	19.875	0.01704	1	c21850_g1_i2	2913	796	624	752	741	47.2365	4	0.66437	3	0.366409	8	0.885159	159	19.3353	403167899	93	0	E3KFS5	NA	NA	hypothetical protein PGTG_09163 [Puccinia graminis f. sp. tritici CRL 75-36-700-3]	XP_003327629	unreviewed	Putative uncharacterized protein	PGTG_09163	Puccinia graminis f. sp. tritici (strain CRL 75-36-700-3 / race SCCL) (Black stem rust fungus)	514	NA	NA	heme binding; iron ion binding; monooxygenase activity; oxidoreductase activity, acting on paired donors, with incorporation or reduction of molecular oxygen	GO:0020037; GO:0005506; GO:0004497; GO:0016705	NA	pgr:PGTG_09163;	IPR001128;IPR017972;IPR002401;	Cytochrome P450 family	NA	NA	IPR001128; IPR017972; IPR002401;	NA	NA	NA	NA	XP_003327629.2;	NA	EOG7V76GP;
Upregulated in L+P+T	14.1765	0.03638	1	c12139_g1_i1	527	160	139	120	108	49.1461	4	3.67232	8	5.40088	17	10.3971	241	161.995	403168587	86	1e-62	E3KHK1	NA	NA	60S ribosomal protein L42 [Puccinia graminis f. sp. tritici CRL 75-36-700-3]	XP_003328195	unreviewed	Large subunit ribosomal protein L44e	PGTG_09489	Puccinia graminis f. sp. tritici (strain CRL 75-36-700-3 / race SCCL) (Black stem rust fungus)	147	NA	NA	ribosome; structural constituent of ribosome; translation	GO:0005840; GO:0003735; GO:0006412	NA	pgr:PGTG_09489;	IPR000552;IPR011332;	Ribosomal protein L44e family	NA	NA	IPR000552; IPR011332;	NA	NA	NA	NA	XP_003328195.2;	NA	EOG7MWH8Z;
[truncated: 8 more columns]
